# Supplementary material for: Towards a more practical attention bias test to assess affective state in sheep
Source: PLoS One. 2018 Jan 2;13(1):e0190404. doi: 10.1371/journal.pone.0190404 (PMC5749786; doi:10.1371/journal.pone.0190404)
Supplement: S1 Dataset — (XLSX) [file pone.0190404.s002.xlsx]

## Sheet: Experiment 1
Animal ID	Treatment	Test order	Vigilance duration 180	Vigilance duration 45	Attention duration 60	Attention duration 45	Latency to eat 180	Latency to eat 45	Time eating 180	Time eating 45	Zones crossed 180	Zones crossed 45	Vocalisations 180	Defecation 180	Urination 180
1	mCPP	33	176	43.5	22.4887	19.1747	180	45	0	0	32	3	41	0	0
2	Diaz	35	174	45	28.3357	14.9372	180	45	0	0	43	9	0	0	0
3	mCPP	18	177.5	45	33.0657	24.3572	180	45	0	0	29	9	26	0	0
4	Diaz	59	102.5	17.5	18.8264	12.7017	12	12	58	32	31	0	8	0	0
5	mCPP	21	177	45	41.0147	32.999	180	45	0	0	14	7	26	0	0
6	Control	7	161	36.5	45.0187	30.8528	18	18	11	11	43	13	31	0	0
7	Control	22	53.5	17.5	10.2767	10.2767	11	11	125	37	1	1	0	0	0
8	Diaz	29	46	29	29.7704	24.8577	6	6	127	18	0	0	0	0	0
9	Control	16	95.5	24	24.4652	17.684	2	2	73	24	21	0	24	0	0
10	Control	25	153.5	39.5	37.845	30.3857	14	14	4	2	38	13	16	0	0
11	Diaz	26	21	11.5	14.314	12.4455	5	5	158	36	0	0	0	0	0
12	mCPP	48	176	45	46.687	32.7547	180	45	0	0	40	8	10	0	0
13	Control	34	145.5	34.5	22.9892	18.685	2	2	16	3	36	12	36	0	0
14	Control	1	172.5	44.5	46.9671	33.1884	175	45	3	0	25	9	7	0	0
15	Control	43	154	40.5	33.8449	26.1708	4	4	5	2	47	19	60	0	0
16	mCPP	57	150.5	35.5	37.7703	24.1796	180	45	0	0	21	9	44	0	0
17	Diaz	8	158	38.5	22.789	20.8204	17	17	9	5	49	15	37	0	0
18	Diaz	56	115.5	24.5	27.26	19.419	5	5	54	16	11	0	1	0	0
19	Diaz	47	161.5	41	26.1589	23.2895	8	8	6	1	36	10	46	0	0
20	Diaz	17	142.5	37.5	34.2335	23.9794	154	45	20	3	21	4	29	1	1
21	mCPP	12	161.5	45	30.6713	23.3562	180	45	0	0	37	19	40	0	1
22	Diaz	2	167	43.5	34.8108	27.5517	16	16	4	1	25	7	38	0	1
23	mCPP	3	162.5	44	29.8959	27.1933	180	45	0	0	36	15	11	1	1
24	Control	37	174	45	51.7586	42.1305	180	45	0	0	20	6	0	0	0
25	Diaz	41	149.5	33.5	25.6585	19.7193	28	28	19	12	69	8	58	0	0
26	mCPP	51	171	42	24.265	19.4083	180	45	0	0	27	1	52	1	1
27	Control	52	123	31.5	41.9411	30.7301	2	2	43	12	13	0	22	0	0
28	Control	13	158	36	42.5329	32.4335	25	25	18	8	31	8	17	0	0
29	Control	58	127	32	27.7331	23.3998	11	11	40	13	33	4	36	0	0
30	Diaz	11	92	22.5	17.8332	12.2999	0	0	84	25	11	0	0	0	0
31	Control	4	175.5	45	33.8663	25.9669	98	45	1.5	0	34	13	2	0	0
32	Diaz	44	110	42.5	28.4997	25.9331	66	45	58	0	9	4	0	0	0
33	Diaz	50	130	45	31.0336	25.5664	104	45	43	0	30	10	19	0	0
34	mCPP	42	169.5	45	32.7003	22.0998	180	45	0	0	40	15	7	0	0
35	mCPP	45	175	45	41.6335	36.833	180	45	0	0	8	4	1	0	0
36	mCPP	39	178	45	36.8336	35.2334	180	45	0	0	18	4	23	0	1
37	mCPP	30	172	44	48.4995	40.6334	180	45	0	0	15	5	16	0	1
38	Diaz	23	108.5	29	17.7998	15.0003	27	27	57	24	23	4	24	0	0
39	Diaz	5	97.5	35	20.6665	17.3665	30	30	70	12	13	4	6	0	0
40	Control	40	91.5	38.5	21.8664	15.8665	26	26	79	11	12	6	1	0	0
41	Diaz	53	88	28	25.5997	20.8336	5	5	86	20	10	0	1	0	0
42	Diaz	14	178	44.5	26.7331	21.8669	180	45	0	0	17	3	0	0	0
43	Control	49	117.5	26	23.567	20.2002	8	8	24	12	32	7	36	0	0
44	Diaz	32	132	33.5	38.6329	32.8001	7	7	35	11	31	1	1	0	0
45	Control	55	156	43.5	38.7605	27.4005	180	45	0	0	25	19	34	0	0
46	Control	28	149	35.5	25.5997	21.7002	32	32	8	4	26	8	10	0	0
47	mCPP	54	168	44	28.533	21.6669	180	45	0	0	37	13	38	0	1
48	Control	10	172	45	45.4335	30.4335	160	45	2	0	8	6	6	1	1
49	mCPP	36	171	44	36.4663	28.1002	180	45	0	0	39	9	50	0	1
50	Control	19	162	40.5	50.1001	38.0334	3	3	9	0	29	9	14	0	0
51	Control	46	114	32.5	34.833	26.2002	8	8	45	6	16	7	5	0	0
52	mCPP	6	169	40.5	40.9335	25.9335	180	45	0	0	2	2	0	0	1
53	mCPP	60	176.5	45	42.4668	30.4001	180	45	0	0	27	9	14	0	0
54	Diaz	20	70	15.5	9.86657	5.23373	13	13	91	37	9	1	12	0	0
55	mCPP	9	159	41.5	34.8003	21.7998	180	45	0	0	13	4	14	1	1
56	Diaz	38	68	23	19.1998	17.1332	3	3	101	25	14	0	0	0	0
57	mCPP	15	173.5	45	35.8996	33.2335	180	45	0	0	23	6	0	0	0
58	mCPP	24	173	45	30.0003	24.7669	180	45	0	0	43	9	32	0	0
59	Control	31	135.9	38.5	34.9003	23.5669	21	21	28	6	28	13	0	0	0
60	mCPP	27	173	45	48.9334	35.2334	180	45	0	0	19	9	37	0	1
