# Supplementary material for: Towards a more practical attention bias test to assess affective state in sheep
Source: PLoS One. 2018 Jan 2;13(1):e0190404. doi: 10.1371/journal.pone.0190404 (PMC5749786; doi:10.1371/journal.pone.0190404)
Supplement: S2 Dataset — (XLSX) [file pone.0190404.s003.xlsx]

## Sheet: Experiment 2
Animal ID	Treatment	Test order	Vigilance duration 180	Vigilance duration 60	Vigilance duration 45	Attention duration 60	Number of eating events 180	Latency to eat 180	Latency to eat 60	Latency to eat 45	Latency to eat 30	Zones crossed 180	Window sniffs 180	Window sniff 180 binary	Urination 180
2015C9190	dog	58	156.4	60	45	41.92	3	74.24	60	45	30	20	0	0	0
2015C8964	logger	54	158.23	59.48	45	46.88	2	92.4	60	45	30	24	2	1	0
2015C9355	dog	29	141.64	57.56	45	33.68	9	55.96	55.96	45	30	15	0	0	1
2015C9141	no dog	48	109.56	43.84	35.6	32.44	7	57.36	57.36	45	30	10	0	0	0
2015C9106	dog	53	147.32	54.76	42.92	36.56	4	20.8	20.8	20.8	20.8	37	0	0	0
2015C9148	no dog	56	155.84	54.56	39.96	38.88	1	64.96	60	45	30	37	1	1	0
2015C8903	dog	38	175.16	60	45	46.24	1	172	60	45	30	18	0	0	0
2015C9161	no dog	59	142.96	49.08	36.2	23.6	6	5.52	5.52	5.52	5.52	27	0	0	0
2015C9314	logger	51	116	35.8	29.76	56.52	7	15.56	15.56	15.56	15.56	16	0	0	0
2015C8993	no dog	44	173.68	59.08	44.08	41.88	0	180	60	45	30	11	0	0	0
2015C9019	dog	19	172.88	55.2	42.88	45.92	0	180	60	45	30	14	0	0	0
2015C9030	no dog	32	149.44	49.52	35.16	31.44	2	18.36	18.36	18.36	18.36	40	0	0	0
2015C9235	dog	11	174.88	57.64	42.64	31.32	0	180	60	45	30	9	0	0	0
2015C9216	logger	21	122.84	45.44	35.96	40	3	106.095	60	45	30	12	0	0	0
2015C9121	logger	60	180	60	45	48.52	0	180	60	45	30	5	0	0	1
2015C8959	logger	50	175.12	60	45	43.96	2	108.52	60	45	30	34	0	0	0
2015C9094	logger	41	160.64	55.48	41.96	30.96	2	72.96	60	45	30	27	0	0	0
2015C8935	no dog	36	172.72	60	45	46.8	1	96.88	60	45	30	5	0	0	0
2015C9266	logger	25	168.64	58.43	44.71	38.8	2	122.76	60	45	30	6	0	0	0
2015C9065	no dog	30	125.48	41.68	31.84	42.4	6	9.08	9.08	9.08	9.08	31	3	1	0
2015C9231	no dog	17	153.47	58.64	43.64	35.11	3	98.79	60	45	30	50	2	1	0
2015C8872	dog	4	170.16	57.76	42.76	19.52	2	42.56	42.56	42.56	30	80	1	1	0
2015C9316	dog	27	141.28	50.08	39.04	55.76	5	43.28	43.28	43.28	30	6	1	1	0
2015C8220	logger	2	178.12	60	45	34.2	0	180	60	45	30	27	0	0	0
2015C9016	logger	31	180	60	45	41.2	0	180	60	45	30	5	0	0	1
2015C8740	no dog	14	168.28	55.96	40.96	42.68	2	44.4	44.4	44.4	30	19	0	0	0
2015C9005	no dog	28	143.8	57.32	45	29.04	2	116	60	45	30	37	2	1	0
2015C8991	dog	49	156.12	59.12	44.12	46.04	2	122.16	60	45	30	7	0	0	0
2015C9045	logger	33	170.84	60	45	46.92	3	97.16	60	45	30	18	0	0	0
2015C9211	logger	15	179.48	60	45	29.88	0	180	60	45	30	34	0	0	0
2015C9008	logger	26	168.12	54.4	40.88	38.44	0	180	60	45	30	14	0	0	0
2015C8406	no dog	7	160.72	58.68	44.24	23.36	3	163.52	60	45	30	53	0	0	0
2015C9032	dog	20	176.96	56.96	41.96	40.44	0	180	60	45	30	9	0	0	0
2015C8659	dog	1	177.76	60	45	50.64	1	105.4	60	45	30	19	0	0	0
2015C8890	no dog	12	153.52	54.36	41.88	32.64	2	51.12	51.12	45	30	22	0	0	0
2015C8979	dog	42	161.28	52.52	40.88	40.6	1	164.48	60	45	30	6	0	0	0
2015C9050	dog	24	151.4	47.72	38.72	34.44	0	180	60	45	30	37	3	1	0
2015C9236	no dog	22	134.56	44.32	32.32	32.36	5	9.96	9.96	9.96	9.96	26	2	1	0
2015C9287	no dog	23	165.54	55.42	45	43.6	0	180	60	45	30	28	3	1	0
2015C8968	no dog	43	148.76	51.48	42.84	39.12	6	19.24	19.24	19.24	19.24	18	1	1	0
2015C9239	dog	13	161.84	60	45	46.4	0	180	60	45	30	10	0	0	1
2015C9095	logger	45	157.96	55.56	41.76	46.8	2	39.28	39.28	39.28	30	27	0	0	0
2015C8919	dog	34	177.88	57.88	42.88	31.56	0	180	60	45	30	26	0	0	0
2015C9202	logger	10	174.06	59.9	45	30.16	0	180	60	45	30	6	0	0	1
2015C9074	logger	39	175.28	59.76	44.76	28.68	0	180	60	45	30	96	0	0	0
2015C9183	dog	57	172.64	56.44	41.44	32.72	1	68.96	60	45	30	4	0	0	0
2015C8982	logger	55	142.92	48.6	39.4	48.6	6	44.52	44.52	44.52	30	5	0	0	0
2015C9330	no dog	37	84.36	42.4	30.4	43.76	11	17.76	17.76	17.76	17.76	5	0	0	0
2015C8894	dog	8	177	57	44.04	35.64	0	180	60	45	30	9	0	0	0
2015C8824	logger	5	173.92	60	45	40.2	0	180	60	45	30	8	0	0	0
2015C9122	no dog	47	157.96	60	45	40.48	3	75.28	60	45	30	17	1	1	0
2015C8836	logger	9	153.12	58.52	44.52	46.56	2	91.4	60	45	30	7	1	1	0
2015C9258	logger	18	155.28	55.64	40.64	41.96	1	19.88	19.88	19.88	19.88	38	1	1	0
2015C9253	dog	16	176.32	56.32	44.56	45.16	2	53.24	53.24	45	30	25	0	0	0
2015C9079	logger	35	174.96	54.96	43.52	33.88	0	180	60	45	30	7	0	0	0
2015C8981	dog	46	173.12	55.64	40.64	41.36	0	180	60	45	30	4	0	0	0
2015C8257	no dog	3	162.68	53.44	44	51.4	2	48.08	48.08	45	30	10	1	1	0
2015C9143	no dog	52	110.24	22.08	16.76	56.32	6	1.32	1.32	1.32	1.32	32	4	1	0
2015C8924	dog	40	166.08	47.72	33.2	34.76	0	180	60	45	30	8	0	0	0
2015C8440	no dog	6	166.92	52.24	37.24	35.68	0	180	60	45	30	54	1	1	0
